# Supplementary material for: Developing a Management Guide (the DemPower App) for Couples Where One Partner Has Dementia: Nonrandomized Feasibility Study
Source: JMIR Aging. 2021 Nov 16;4(4):e16824. doi: 10.2196/16824 (PMC8663680; doi:10.2196/16824)
Supplement: Multimedia Appendix 3 [file aging_v4i4e16824_app3.xlsx]

## Sheet: Chapter 1
		Couple ID		1	12	9	16	13	7	14	20	18	19
0	1	Q1-1	Q1	2	1	2	2	1	1	miss	3	1	1
0	2	Q1-2	Q1	2	1	2	2	1	1	miss	3	1	1
0	3	Q1-3	Q1	2	1	2	2	1	1	miss	3	1	1
0	1	Q2a-1	Q2a	Y	Y	Y	Y	Y	Y	miss	Y	Y	Y
0	2	Q2a-2	Q2a	Y	Y	Y	Y	Y	Y	miss	Y	Y	Y
0	1	Q2b-1	Q2b	Y	Y	Y	Y	Y	Y	miss	Y	Y	Y
0	2	Q2b-2	Q2b	Y	Y	Y	Y	Y	Y	miss	Y	Y	Y
0	1	Q2c-1	Q2c	Y	Y	Y	Y	Y	Y	miss	Y	y	Y
0	2	Q2c-2	Q2c	Y	Y	Y	Y	Y	Y	miss	Y	y	Y
0	1	Q2d-1	Q2d	Y	Y	Y	y	Y	Y	miss	Y	y	Y
0	2	Q2d-2	Q2d	Y	Y	Y	y	Y	Y	miss	Y	y	Y
0	1	Q3a-1	Q3a	2	1	1	1	1	1	miss	4	1	1
0	2	Q3a-2	Q3a	2	1	1	1	1	1	miss	4	1	1
0	3	Q3a-3	Q3a	2	1	1	1	1	1	miss	4	1	1
0	4	Q3a-4	Q3a	2	1	1	1	1	1	miss	4	1	1
0	1	Q3b-1	Q3b	1	1	1	2	3	1	miss	4	1	1
0	2	Q3b-2	Q3b	1	1	1	2	3	1	miss	4	1	1
0	3	Q3b-3	Q3b	1	1	1	2	3	1	miss	4	1	1
0	4	Q3b-4	Q3b	1	1	1	2	3	1	miss	4	1	1
0	1	Q3c-1	Q3c	4	1	1	1	4	1	miss	4	2	1
0	2	Q3c-2	Q3c	4	1	1	1	4	1	miss	4	2	1
0	3	Q3c-3	Q3c	4	1	1	1	4	1	miss	4	2	1
0	4	Q3c-4	Q3c	4	1	1	1	4	1	miss	4	2	1
0	1	Q3d-1	Q3d	2	1	1	2	3	1	miss	4	1	1
0	2	Q3d-2	Q3d	2	1	1	2	3	1	miss	4	1	1
0	3	Q3d-3	Q3d	2	1	1	2	3	1	miss	4	1	1
0	4	Q3d-4	Q3d	2	1	1	2	3	1	miss	4	1	1
0	1	Q4-1	Q4	1	1	1	1	1	1	miss	1	1	1
0	2	Q4-2	Q4	1	1	1	1	1	1	miss	1	1	1
0	3	Q4-3	Q4	1	1	1	1	1	1	miss	1	1	1
0	1	Q5a-1	Q5a	2	1	1	1	2	2	miss	2	1	2
0	2	Q5a-2	Q5a	2	1	1	1	2	2	miss	2	1	2
0	3	Q5a-3	Q5a	2	1	1	1	2	2	miss	2	1	2
0	4	Q5a-4	Q5a	2	1	1	1	2	2	miss	2	1	2
0	1	Q5b-1	Q5b	2	1	1	1	1	1	miss	1	1	1
0	2	Q5b-2	Q5b	2	1	1	1	1	1	miss	1	1	1
0	3	Q5b-3	Q5b	2	1	1	1	1	1	miss	1	1	1
0	4	Q5b-4	Q5b	2	1	1	1	1	1	miss	1	1	1
0	1	Q5c-1	Q5c	2	1	1	1	1	1	miss	1	2	1
0	2	Q5c-2	Q5c	2	1	1	1	1	1	miss	1	2	1
0	3	Q5c-3	Q5c	2	1	1	1	1	1	miss	1	2	1
0	4	Q5c-4	Q5c	2	1	1	1	1	1	miss	1	2	1
0	1	Q5d-1	Q5d	1	1	1	2	3	1	miss	4	1	1
0	2	Q5d-2	Q5d	1	1	1	2	3	1	miss	4	1	1
0	3	Q5d-3	Q5d	1	1	1	2	3	1	miss	4	1	1
0	4	Q5d-4	Q5d	1	1	1	2	3	1	miss	4	1	1
0	1	Q5e-1	Q5e	2	1	1	1	2	2	miss	1	1	1
0	2	Q5e-2	Q5e	2	1	1	1	2	2	miss	1	1	1
0	3	Q5e-3	Q5e	2	1	1	1	2	2	miss	1	1	1
0	4	Q5e-4	Q5e	2	1	1	1	2	2	miss	1	1	1
0	1	Q5f-1	Q5f	3	2	1	1	4	2	miss	2	4	3
0	2	Q5f-2	Q5f	3	2	1	1	4	2	miss	2	4	3
0	3	Q5f-3	Q5f	3	2	1	1	4	2	miss	2	4	3
0	4	Q5f-4	Q5f	3	2	1	1	4	2	miss	2	4	3
0	1	Q5g-1	Q5g	3	1	1	1	1	2	miss	2	1	3
0	2	Q5g-2	Q5g	3	1	1	1	1	2	miss	2	1	3
0	3	Q5g-3	Q5g	3	1	1	1	1	2	miss	2	1	3
0	4	Q5g-4	Q5g	3	1	1	1	1	2	miss	2	1	3
0	1	Q5h-1	Q5h	2	1	1	2	1	2	miss	1	1	3
0	2	Q5h-2	Q5h	2	1	1	2	1	2	miss	1	1	3
0	3	Q5h-3	Q5h	2	1	1	2	1	2	miss	1	1	3
0	4	Q5h-4	Q5h	2	1	1	2	1	2	miss	1	1	3
0	1	Q5i-1	Q5i	2	1	1	2	1	2	miss	4	1	2
0	2	Q5i-2	Q5i	2	1	1	2	1	2	miss	4	1	2
0	3	Q5i-3	Q5i	2	1	1	2	1	2	miss	4	1	2
0	4	Q5i-4	Q5i	2	1	1	2	1	2	miss	4	1	2
0	1	Q6-1	Q6	2	1	1	2	2	2	miss	2	1	3
0	2	Q6-2	Q6	2	1	1	2	2	2	miss	2	1	3
0	3	Q6-3	Q6	2	1	1	2	2	2	miss	2	1	3
0	1	Q7-1	Q7	2	2	1	2	3	2	miss	3	1	2
0	2	Q7-2	Q7	2	2	1	2	3	2	miss	3	1	2
0	3	Q7-3	Q7	2	2	1	2	3	2	miss	3	1	2
0	1	Q8-1	Q8	1	2	1	2	3	1	miss	2	1	1
0	2	Q8-2	Q8	1	2	1	2	3	1	miss	2	1	1
0	3	Q8-3	Q8	1	2	1	2	3	1	miss	2	1	1
0	1	Q9-1	Q9	2	2	1	2	1	2	miss	3	1	2
0	2	Q9-2	Q9	2	2	1	2	1	2	miss	3	1	2
0	3	Q9-3	Q9	2	2	1	2	1	2	miss	3	1	2
0	1	Q10-1	Q10	2	1	1	2	1	2	miss	2	1	1
0	2	Q10-2	Q10	2	1	1	2	1	2	miss	2	1	1
0	3	Q10-3	Q10	2	1	1	2	1	2	miss	2	1	1
0	1	Q11-1	Q11	1	1	1	1	1	1	miss	3	1	1
0	2	Q11-2	Q11	1	1	1	1	1	1	miss	3	1	1
0	3	Q11-3	Q11	1	1	1	1	1	1	miss	3	1	1
0	1	Q12-1	Q12	1	1	1	2	2	1	miss	2	1	1
0	2	Q12-2	Q12	1	1	1	2	2	1	miss	2	1	1
0	3	Q12-3	Q12	1	1	1	2	2	1	miss	2	1	1
0	1	Q13-1	Q13	1	1	1	1	2	2	miss	2	1	1
0	2	Q13-2	Q13	1	1	1	1	2	2	miss	2	1	1
0	3	Q13-3	Q13	1	1	1	1	2	2	miss	2	1	1
0	1	Q14-1	Q14	2	2	1	2	2	2	miss	2	1	miss
0	2	Q14-2	Q14	2	2	1	2	2	2	miss	2	1	miss
0	3	Q14-3	Q14	2	2	1	2	2	2	miss	2	1	miss
0	1	Q15-1	Q15	2	1	1	1	3	2	miss	1	1	2
0	2	Q15-2	Q15	2	1	1	1	3	2	miss	1	1	2
0	3	Q15-3	Q15	2	1	1	1	3	2	miss	1	1	2

## Sheet: Chapter 2
			Couple ID	1	5	11	12	13	15	16	17	25
			Participant ID	1&2	9&10	21&22	23&24	25&26	29&30	31&32	33&34	49&50
3			Q1	1	1	2	1	1	1	1	2	2
						as previously intimated we are both very active in our outside activities and there has been no material difference in tose activities since PwD was diagnosed with mild cognitive impairment	Nvivo	0	0	0	Nvivo	Nvivo
2			Q2a	Y	Y	Y	Y	Y	Y	Y	Y	Y
2			Q2b	Y	Y	N	Y	Y	Y	Y	Y	Y
2			Q2c	Y	Y	Y	Y	Y	Y	Y	Y	Y
2			Q2d	Y	Y	Y	Y	Y	Y	Y	Y	Y
2			Q2e	Y	Y	Y	Y	Y	Y	Y	Y	Y
			Q2 text	0	0	We carry on as we always have done but we recognise if condition deterioarates then we will be naturally doing more together	Nvivo	0	0	0	0	0
3			Q3a	2	1	2	2	2	1	1	2	1
3			Q3b	1	2	2	2	2	1	1	2	2
3			Q3c	1	1	2	2	2	1	1	2	1
3			Q3d	2	2	3	2	1	1	1	2	0
3			Q3e	3	0	2	2	1	1	1	2	0
			Q3 text	Couldn’t find mental activity	can continue as normal, don’t need to make changes	we are not at that stage yet but recognise this ia a blue print for our possible way of life when ndition worsens	Nvivo	0	Nvivo	0	0	0
3			Q4	1	1	1	1	1	1	1	1	1
3			Q5	2	1	1	1	1	1	1	2	2
3			Q6	2	1	2	3	2	1	1	0	2
3			Q7	1	1	1	2	2	1	1	0	1
3			Q8	1	1	1	1	2	2	1	0	1
3			Q9	2	1	2	2	2	2	1	2	2
3			Q10	1	1	2	2	2	1	1	2	2
3			Q11	1	1	2	1	2	1	1	2	1
3			Q12	1	2	1	2	1	1	1	2	1
3			Q13	2	1	1	2	1	1	1	2	1
3			Q14	1	2	1	2	1	2	1	2	1
3			Q15	3	1	1	1	1	1	1	2	1
3			Q16	3	2	2	1	1	1	1	2	1
			Q16text	0	0	We have our own well established activities at present but recognise that as time moves may have to adapt along the line indicated.	Nvivo	Nvivo	Nvivo	Nvivo	0	0
3			Q17	3	2	2	2	1	1	1	2	1
3			Q18	1	1	2	2	1	1	1	0	1
3			Q19	1	1	1	3	2	1	1	0	2
3			Q20	1	1	2	1	1	1	1	0	1
3			Q21	2	2	2	1	1	1	1	0	1
3			Q22	3	1	1	3	2	2	1	0	2

## Sheet: Chpater 3
	Couple ID			1	5	11	12	13	15	16	17	25				Q3a
	Participant ID			1&2	9&10	21&22	23&24	25&26	29&30	31&32	33&34	49&50
	Q1	1	Q1-1	1	2	2	1	1	2	1	2	1	A great Deal			1	2	3	4	5	6	7	8	9		Question	Ansswer	Count				Responses
	Q1	2	Q1-2	1	2	2	1	1	2	1	2	1	Somewhat			5	11			15		17				2	Q1-2	4	4	0.444444	A great deal	0 Couples
	Q1	3	Q1-3	1	2	2	1	1	2	1	2	1	Not at all													3	Q1-3	0	0	0	Somewhat	0 Couples
	Q2a	Y	Q2a-1	Y	Y	Y	Y	Y	Y	Y	Y	Y				5	11	12	13	15	16	17	25			Y	Q2a-1	8	8	0.888889	Not at all	0 Couples
	Q2a	N	Q2a-2	Y	Y	Y	Y	Y	Y	Y	Y	Y
	Q2b	Y	Q2b-1	Y	Y	Y	Y	Y	Y	Y	Y	Y
	Q2b	N	Q2b-2	Y	Y	Y	Y	Y	Y	Y	Y	Y
	Q2c	Y	Q2c-1	Y	Y	Y	Y	Y	Y	Y	Y	Y
	Q2c	N	Q2c-2	Y	Y	Y	Y	Y	Y	Y	Y	Y
	Q3a	1	Q3a-1	1	2	1	2	1	2	1	2	1	A great Deal
	Q3a	2	Q3a-2	1	2	1	2	1	2	1	2	1	Somewhat
	Q3a	3	Q3a-3	1	2	1	2	1	2	1	2	1	Not at all
	Q3b	1	Q3b-1	1	2	1	2	1	2	1	2	1	A great Deal
	Q3b	2	Q3b-2	1	2	1	2	1	2	1	2	1	Somewhat
	Q3b	3	Q3b-3	1	2	1	2	1	2	1	2	1	Not at all
	Q3c	1	Q3c-1	1	2	1	2	1	2	1	2	1	A great Deal
	Q3c	2	Q3c-2	1	2	1	2	1	2	1	2	1	Somewhat
	Q3c	3	Q3c-3	1	2	1	2	1	2	1	2	1	Not at all
	Q4	1	Q4-1	1	1	1	1	1	1	1	1	1	Easy
	Q4	2	Q4-2	1	1	1	1	1	1	1	1	1	Not so easy
	Q4	3	Q4-3	1	1	1	1	1	1	1	1	1	Difficult
	Q5	1	Q5-1	2	1	1	1	2	2	1	2	1	A great Deal
	Q5	2	Q5-2	2	1	1	1	2	2	1	2	1	Somewhat
	Q5	3	Q5-3	2	1	1	1	2	2	1	2	1	Not at all
	Q6	1	Q6-1	2	2	2	3	2	3	1	2	1	A great Deal
	Q6	2	Q6-2	2	2	2	3	2	3	1	2	1	Somewhat
	Q6	3	Q6-3	2	2	2	3	2	3	1	2	1	Not at all
	Q7	1	Q7-1	1	1	2	1	1	1	1	1	1	A great Deal
	Q7	2	Q7-2	1	1	2	1	1	1	1	1	1	Somewhat
	Q7	3	Q7-3	1	1	2	1	1	1	1	1	1	Not at all
	Q8	1	Q8-1	1	3	2	2	3	2	1	2	1	A great Deal
	Q8	2	Q8-2	1	3	2	2	3	2	1	2	1	Somewhat
	Q8	3	Q8-3	1	3	2	2	3	2	1	2	1	Not at all
	Q9	1	Q9-1	1	2	1	2	1	2	1	2	1	A great Deal
	Q9	2	Q9-2	1	2	1	2	1	2	1	2	1	Somewhat
	Q9	3	Q9-3	1	2	1	2	1	2	1	2	1	Not at all
	Q10	1	Q10-1	3	2	1	2	1	1	1	2	1	A great Deal
	Q10	2	Q10-2	3	2	1	2	1	1	1	2	1	Somewhat
	Q10	3	Q10-3	3	2	1	2	1	1	1	2	1	Not at all
	Q11	Y	Q11-1	Y	N	Y	N	Y	N	Y	N	Y
	Q11	N	Q11-2	Y	N	Y	N	Y	N	Y	N	Y
	Q12	1	Q12-1	1	2	1	1	1	2	1	2	1	A great Deal
	Q12	2	Q12-2	1	2	1	1	1	2	1	2	1	Somewhat
	Q12	3	Q12-3	1	2	1	1	1	2	1	2	1	Not at all
	Q13	Y	Q13-1	Y	Y	0	1	Y	Y	Y	Y	Y
	Q13	N	Q13-2	Y	Y	0	Y	Y	Y	Y	Y	Y
	Q14	1	Q14-1	1	2	0	2	1	3	1	2	2	A great Deal
	Q14	2	Q14-2	1	2	0	2	1	3	1	2	2	Somewhat
	Q14	3	Q14-3	1	2	0	2	1	3	1	2	2	Not at all
	Q15	1	Q15-1	1	2	0	2	1	2	1	2	1	A great Deal
	Q15	2	Q15-2	1	2	0	2	1	2	1	2	1	Somewhat
	Q15	3	Q15-3	1	2	0	2	1	2	1	2	1	Not at all
	Q16	1	Q16-1	3	3	1	3	3	3	1	3	2	A great Deal
	Q16	2	Q16-2	3	3	1	3	3	3	1	3	2	Somewhat
	Q16	3	Q16-3	3	3	1	3	3	3	1	3	2	Not at all
	Q17a	1	Q17-1	1	2	1	3	2	2	2	2	1	A great Deal
	Q17a	2	Q17-2	1	2	1	3	2	2	2	2	1	Somewhat
	Q17a	3	Q17-3	1	2	1	3	2	2	2	2	1	Not at all
	Q17b	1	Q17-1	1	2	1	3	2	2	1	2	1	A great Deal
	Q17b	2	Q17-2	1	2	1	3	2	2	1	2	1	Somewhat
	Q17b	3	Q17-3	1	2	1	3	2	2	1	2	1	Not at all
	Q17c	1	Q17-1	1	2	1	3	2	1	1	2	1	A great Deal
	Q17c	2	Q17-2	1	2	1	3	2	1	1	2	1	Somewhat
	Q17c	3	Q17-3	1	2	1	3	2	1	1	2	1	Not at all
	Q17d	1	Q17-1	1	3	1	2	1	1	1	2	1	A great Deal
	Q17d	2	Q17-2	1	3	1	2	1	1	1	2	1	Somewhat
	Q17d	3	Q17-3	1	3	1	2	1	1	1	2	1	Not at all
	Q17e	1	Q17-1	1	2	1	2	1	2	1	2	1	A great Deal
	Q17e	2	Q17-2	1	2	1	2	1	2	1	2	1	Somewhat
	Q17e	3	Q17-3	1	2	1	2	1	2	1	2	1	Not at all
	Q18	Y	Q18-1	N	Y	Y	N	Y	N	Y	N	Y
	Q18	N	Q18-2	N	Y	Y	N	Y	N	Y	N	Y
	Q19	1	Q19-1	1	1	1	2	1	2	1	2	1	A great Deal
	Q19	2	Q19-2	1	1	1	2	1	2	1	2	1	Somewhat
	Q19	3	Q19-3	1	1	1	2	1	2	1	2	1	Not at all
	Q20	1	Q20-1	1	2	1	1	1	1	1	2	1	A great Deal
	Q20	2	Q20-2	1	2	1	1	1	1	1	2	1	Somewhat
	Q20	3	Q20-3	1	2	1	1	1	1	1	2	1	Not at all
	Q21	1	Q21-1	2	1	1	2	1	2	1	2	2	A great Deal
	Q21	2	Q21-2	2	1	1	2	1	2	1	2	2	Somewhat
	Q21	3	Q21-3	2	1	1	2	1	2	1	2	2	Not at all

## Sheet: Chapter 4
Couple ID			1	5	11	12	13	15	16	17	25
Participant ID			1&2	9&10	21&22	23&24	25&26	29&30	31&32	33&34	49&50
Q1	1	Q1-1	1	1	2	1	1	2	1	2	1	A great Deal
Q1	2	Q1-2	1	1	2	1	1	2	1	2	1	Somewhat
Q1	3	Q1-3	1	1	2	1	1	2	1	2	1	Not at all
Q2a	Y	Q2a-1	Y	Y	Y	Y	Y	Y	Y	Y	Y
Q2a	N	Q2a-2	Y	Y	Y	Y	Y	Y	Y	Y	Y
Q2b	Y	Q2b-1	Y	Y	Y	Y	Y	Y	Y	Y	Y
Q2b	N	Q2b-2	Y	Y	Y	Y	Y	Y	Y	Y	Y
Q2c	Y	Q2c-1	Y	Y	Y	Y	Y	Y	Y	Y	Y
Q2c	N	Q2c-2	Y	Y	Y	Y	Y	Y	Y	Y	Y
Q2d	Y	Q2d-1	Y	Y	Y	Y	Y	Y	Y	Y	Y
Q2d	N	Q2d-2	Y	Y	Y	Y	Y	Y	Y	Y	Y
Q2e	Y	Q2e-1	Y	Y	Y	Y	Y	Y	Y	Y	0
Q2e	N	Q2e-2	Y	Y	Y	Y	Y	Y	Y	Y	0
Q2f	Y	Q2f-1	Y	Y	Y	Y	Y	Y	Y	Y	0
Q2f	N	Q2f-2	Y	Y	Y	Y	Y	Y	Y	Y	0
Q3a	1	Q3a-1	1	2	1	2	1	2	1	2	1
Q3a	2	Q3a-2	1	2	1	2	1	2	1	2	1
Q3a	3	Q3a-3	1	2	1	2	1	2	1	2	1
Q3b	1	Q3b-1	1	1	1	2	1	2	1	2	1
Q3b	2	Q3b-2	1	1	1	2	1	2	1	2	1
Q3b	3	Q3b-3	1	1	1	2	1	2	1	2	1
Q3c	1	Q3c-1	1	2	1	2	2	2	1	2	1
Q3c	2	Q3c-2	1	2	1	2	2	2	1	2	1
Q3c	3	Q3c-3	1	2	1	2	2	2	1	2	1
Q3d	1	Q3d-1	1	2	1	2	1	2	1	2	1
Q3d	2	Q3d-2	1	2	1	2	1	2	1	2	1
Q3d	3	Q3d-3	1	2	1	2	1	2	1	2	1
Q3e	1	Q3e-1	1	2	2	2	2	2	1	2	1
Q3e	2	Q3e-2	1	2	2	2	2	2	1	2	1
Q3e	3	Q3e-3	1	2	2	2	2	2	1	2	1
Q3f	1	Q3f-1	1	1	2	2	1	2	1	2	1
Q3f	2	Q3f-2	1	1	2	2	1	2	1	2	1
Q3f	3	Q3f-3	1	1	2	2	1	2	1	2	1
Q4	1	Q4-1	1	1	1	1	1	1	1	2	1	Easy
Q4	2	Q4-2	1	1	1	1	1	1	1	2	1	Not so easy
Q4	3	Q4-3	1	1	1	1	1	1	1	2	1	Difficult
Q5a	1	Q5a-1	1	2	2	2	2	2	1	2	1
Q5a	2	Q5a-2	1	2	2	2	2	2	1	2	1
Q5a	3	Q5a-3	1	2	2	2	2	2	1	2	1
Q5b	1	Q5b-1	1	2	1	1	1	1	1	2	1
Q5b	2	Q5b-2	1	2	1	1	1	1	1	2	1
Q5b	3	Q5b-3	1	2	1	1	1	1	1	2	1
Q5c	1	Q5c-1	1	1	1	1	1	2	1	2	1
Q5c	2	Q5c-2	1	1	1	1	1	2	1	2	1
Q5c	3	Q5c-3	1	1	1	1	1	2	1	2	1
Q5d	1	Q5d-1	1	1	1	1	1	2	2	2	1
Q5d	2	Q5d-2	1	1	1	1	1	2	2	2	1
Q5d	3	Q5d-3	1	1	1	1	1	2	2	2	1
Q5e	1	Q5e-1	1	3	1	1	2	1	1	2	2
Q5e	2	Q5e-2	1	3	1	1	2	1	1	2	2
Q5e	3	Q5e-3	1	3	1	1	2	1	1	2	2
Q5f	1	Q5f-1	2	2	3	1	2	2	1	2	2
Q5f	2	Q5f-2	2	2	3	1	2	2	1	2	2
Q5f	3	Q5f-3	2	2	3	1	2	2	1	2	2
Q5g	1	Q5g-1	1	2	1	1	1	2	2	2	3
Q5g	2	Q5g-2	1	2	1	1	1	2	2	2	3
Q5g	3	Q5g-3	1	2	1	1	1	2	2	2	3
Q5h	1	Q5h-1	2	2	3	2	2	2	1	2	2
Q5h	2	Q5h-2	2	2	3	2	2	2	1	2	2
Q5h	3	Q5h-3	2	2	3	2	2	2	1	2	2
Q5i	1	Q5i-1	1	3	1	1	1	2	2	2	2
Q5i	2	Q5i-2	1	3	1	1	1	2	2	2	2
Q5i	3	Q5i-3	1	3	1	1	1	2	2	2	2
Q5j	1	Q5j-1	0	2	1	1	1	1	1	2	2
Q5j	2	Q5j-2	0	2	1	1	1	1	1	2	2
Q5j	3	Q5j-3	0	2	1	1	1	1	1	2	2
Q5k	1	Q5k-1	2	2	1	1	1	2	1	2	2
Q5k	2	Q5k-2	2	2	1	1	1	2	1	2	2
Q5k	3	Q5k-3	2	2	1	1	1	2	1	2	2
Q5l	1	Q5l-1	2	2	1	1	1	2	1	2	1
Q5l	2	Q5l-2	2	2	1	1	1	2	1	2	1
Q5l	3	Q5l-3	2	2	1	1	1	2	1	2	1
Q6	1	Q6-1	2	2	3	2	1	1	2	0	1
Q6	2	Q6-2	2	2	3	2	1	1	2	0	1
Q6	3	Q6-3	2	2	3	2	1	1	2	0	1
Q7	1	Q7-1	1	2	1	2	2	1	2	0	1
Q7	2	Q7-2	1	2	1	2	2	1	2	0	1
Q7	3	Q7-3	1	2	1	2	2	1	2	0	1
Q8	1	Q8-1	3	3	1	3	1	2	1	0	1
Q8	2	Q8-2	3	3	1	3	1	2	1	0	1
Q8	3	Q8-3	3	3	1	3	1	2	1	0	1
Q9	1	Q9-1	1	1	1	2	1	1	1	2	1
Q9	2	Q9-2	1	1	1	2	1	1	1	2	1
Q9	3	Q9-3	1	1	1	2	1	1	1	2	1
Q10	Y	Q10-1	Y	Y	Y	N	Y	Y	Y&N	N	Y
Q10	N	Q10-2	Y	Y	Y	N	Y	Y	Y&N	N	Y
Q11	1	Q11-1	2	2	1	2	2	2	2	2	2
Q11	2	Q11-2	2	2	1	2	2	2	2	2	2
Q11	3	Q11-3	2	2	1	2	2	2	2	2	2
Q12a	1	Q12a-1	1	2	1	2	2	2	2	0	1
Q12a	2	Q12a-2	1	2	1	2	2	2	2	0	1
Q12a	3	Q12a-3	1	2	1	2	2	2	2	0	1
Q12b	1	Q12b-1	2	2	1	2	1	2	2	0	1
Q12b	2	Q12b-2	2	2	1	2	1	2	2	0	1
Q12b	3	Q12b-3	2	2	1	2	1	2	2	0	1
Q13	1	Q13-1	1	2	1	2	1	3	1	0	2
Q13	2	Q13-2	1	2	1	2	1	3	1	0	2
Q13	3	Q13-3	1	2	1	2	1	3	1	0	2
Q14	1	Q14-1	1	2	1	2	1	2	1	0	1
Q14	2	Q14-2	1	2	1	2	1	2	1	0	1
Q14	3	Q14-3	1	2	1	2	1	2	1	0	1
Q15	Y	Q15-1	N	N	N	N	N	Y	Y	0	N
Q15	N	Q15-2	N	N	N	N	N	Y	Y	0	N
Q15a	1	Q15a-1	2	2	3	2	3	1	1	0	1
Q15a	2	Q15a-2	2	2	3	2	3	1	1	0	1
Q15a	3	Q15a-3	2	2	3	2	3	1	1	0	1
Q16	1	Q16-1	2	2	3	2	1	2	1	2	1
Q16	2	Q16-2	2	2	3	2	1	2	1	2	1
Q16	3	Q16-3	2	2	3	2	1	2	1	2	1
Q17	1	Q17-1	1	1	1	2	1	2	1	0	2
Q17	2	Q17-2	1	1	1	2	1	2	1	0	2
Q17	3	Q17-3	1	1	1	2	1	2	1	0	2
Q18	Y	Q18-1	Y	Y	N	Y	Y	Y	Y	0	Y
Q18	N	Q18-2	Y	Y	N	Y	Y	Y	Y	0	Y
Q19	1	Q19-1	1	2	2	1	2	1	2	0	1
Q19	2	Q19-2	1	2	2	1	2	1	2	0	1
Q19	3	Q19-3	1	2	2	1	2	1	2	0	1
Q20	1	Q20-1	2	1	1	2	2	3	1	2	2	Easy
Q20	2	Q20-2	2	1	1	2	2	3	1	2	2	Not so easy
Q20	3	Q20-3	2	1	1	2	2	3	1	2	2	Difficult
Q21	1	Q21-1	1	1	2	2	1	1	1	0	2
Q21	2	Q21-2	1	1	2	2	1	1	1	0	2
Q21	3	Q21-3	1	1	2	2	1	1	1	0	2

## Sheet: Evaluation Summary
	Theme 1–home and neighborhood evaluation data
																									Question	Ansswer	Count
		SC7		SC12	SC13		SC18	SC19		SC22	SC23			MC1	MC5		MC12		MC15	MC16		MC25		Ch 1	Q1	1	13	13	1.44444	A great deal	21 Couples
	SC1		SC9			SC16						SC15				MC11		MC13			MC17			Ch 1	Q1	2	7	7	0.777778	Somewhat
									SC20															Ch 1	Q1	3	1	1	0.111111	Not at all
	SC1	SC7	SC9	SC12	SC13	SC16	SC18	SC19	SC20	SC22	SC23	SC15		MC1	MC5	MC11	MC12	MC13	MC15	MC16	MC17	MC25		Ch 1	Q2a	Y	21	21	2.33333	Yes	21 Couples
																								Ch 1	Q2a	N	0	0	0	No
	SC1	SC7	SC9	SC12	SC13	SC16	SC18	SC19	SC20	SC22	SC23	SC15		MC1	MC5	MC11	MC12	MC13	MC15	MC16	MC17	MC25		Ch 1	Q2b	Y	21	21	2.33333	Yes	21 Couples
																								Ch 1	Q2b	N	0	0	0	No
	SC1	SC7	SC9	SC12	SC13	SC16	SC18	SC19	SC20	SC22	SC23	SC15		MC1	MC5	MC11	MC12	MC13	MC15	MC16	MC17	MC25		Ch 1	Q2c	Y	21	21	2.33333	Yes	21 Couples
																								Ch 1	Q2c	N	0	0	0	No
	SC1	SC7	SC9	SC12	SC13	SC16	SC18	SC19	SC20	SC22	SC23	SC15		MC1	MC5	MC11	MC12	MC13	MC15	MC16	MC17	MC25		Ch 1	Q2d	Y	21	21	2.33333	Yes	21 Couples
																								Ch 1	Q2d	N	0	0	0	No
		SC7	SC9	SC12	SC13	SC16	SC18	SC19		SC22	SC23			MC1				MC13	MC15	MC16				Ch 1	Q3a	1	13	13	1.44444	A great deal	21 Couples
	SC1											SC15			MC5	MC11	MC12				MC17	MC25		Ch 1	Q3a	2	7	7	0.777778	Somewhat
																								Ch 1	Q3a	3	0	0	0	Not at all
									SC20															Ch 1	Q3a	4	1	1	0.111111	N/A
	SC1	SC7	SC9	SC12			SC18	SC19		SC22	SC23			MC1	MC5			MC13		MC16				Ch 1	Q3b	1	12	12	1.33333	A great deal	21 Couples
						SC16						SC15				MC11	MC12		MC15		MC17	MC25		Ch 1	Q3b	2	7	7	0.777778	Somewhat
					SC13																			Ch 1	Q3b	3	1	1	0.111111	Not at all
									SC20															Ch 1	Q3b	4	1	1	0.111111	N/A
		SC7	SC9	SC12		SC16		SC19		SC22	SC23			MC1	MC5				MC15	MC16				Ch 1	Q3c	1	11	11	1.22222	A great deal	21 Couples
							SC18					SC15				MC11	MC12	MC13			MC17	MC25		Ch 1	Q3c	2	7	7	0.777778	Somewhat
																								Ch 1	Q3c	3	0	0	0	Not at all
	SC1				SC13				SC20															Ch 1	Q3c	4	3	3	0.333333	N/A
		SC7	SC9	SC12			SC18	SC19			SC23			MC1				MC13	MC15	MC16				Ch 1	Q3d	1	10	10	1.11111	A great deal	21 Couples
	SC1					SC16				SC22		SC15			MC5	MC11	MC12				MC17	MC25		Ch 1	Q3d	2	9	9	1	Somewhat
					SC13																			Ch 1	Q3d	3	1	1	0.111111	Not at all
									SC20															Ch 1	Q3d	4	1	1	0.111111	N/A
	SC1	SC7	SC9	SC12	SC13	SC16	SC18	SC19	SC20	SC22	SC23			MC1	MC5	MC11	MC12	MC13	MC15	MC16	MC17	MC25		Ch 1	Q4	1	20	20	2.22222	Easy	21 Couples
												SC15												Ch 1	Q4	2	1	1	0.111111	Not so easy
																								Ch 1	Q4	3	0	0	0	Difficult
			SC9	SC12		SC16	SC18			SC22				MC1					MC15	MC16				Ch 1	Q5a	1	8	8	0.888889	A great deal	21 Couples
	SC1	SC7			SC13			SC19	SC20		SC23	SC15			MC5	MC11	MC12	MC13			MC17	MC25		Ch 1	Q5a	2	13	13	1.44444	Somewhat
																								Ch 1	Q5a	3	0	0	0	Not at all
																								Ch 1	Q5a	4	0	0	0	N/A
		SC7	SC9	SC12	SC13	SC16	SC18	SC19	SC20	SC22				MC1					MC15	MC16				Ch 1	Q5b	1	12	12	1.33333	A great deal	21 Couples
	SC1										SC23	SC15			MC5	MC11	MC12	MC13			MC17	MC25		Ch 1	Q5b	2	9	9	1	Somewhat
																								Ch 1	Q5b	3	0	0	0	Not at all
																								Ch 1	Q5b	4	0	0	0	N/A
		SC7	SC9	SC12	SC13	SC16		SC19	SC20		SC23			MC1	MC5	MC11	MC12	MC13		MC16		MC25		Ch 1	Q5c	1	15	15	1.66667	A great deal	21 Couples
	SC1						SC18			SC22		SC15							MC15		MC17			Ch 1	Q5c	2	6	6	0.666667	Somewhat
																								Ch 1	Q5c	3	0	0	0	Not at all
																								Ch 1	Q5c	4	0	0	0	N/A
	SC1	SC7	SC9	SC12			SC18	SC19			SC23			MC1				MC13	MC15	MC16				Ch 1	Q5d	1	11	11	1.22222	A great deal	21 Couples
						SC16				SC22		SC15			MC5						MC17	MC25		Ch 1	Q5d	2	6	6	0.666667	Somewhat
					SC13											MC11	MC12							Ch 1	Q5d	3	3	3	0.333333	Not at all
									SC20															Ch 1	Q5d	4	1	1	0.111111	N/A
			SC9	SC12		SC16	SC18	SC19	SC20	SC22	SC23			MC1	MC5	MC11		MC13	MC15	MC16				Ch 1	Q5e	1	14	14	1.55556	A great deal	21 Couples
	SC1	SC7			SC13							SC15									MC17	MC25		Ch 1	Q5e	2	6	6	0.666667	Somewhat
																	MC12							Ch 1	Q5e	3	1	1	0.111111	Not at all
																								Ch 1	Q5e	4	0	0	0	N/A
			SC9			SC16					SC23			MC1				MC13		MC16		MC25		Ch 1	Q5f	1	7	7	0.777778	A great deal	21 Couples
		SC7		SC12					SC20	SC22		SC15			MC5				MC15		MC17			Ch 1	Q5f	2	8	8	0.888889	Somewhat
	SC1							SC19																Ch 1	Q5f	3	2	2	0.222222	Not at all
					SC13		SC18									MC11	MC12							Ch 1	Q5f	4	4	4	0.444444	N/A
			SC9	SC12	SC13	SC16	SC18				SC23			MC1				MC13		MC16		MC25		Ch 1	Q5g	1	10	10	1.11111	A great deal	21 Couples
		SC7							SC20	SC22		SC15			MC5				MC15		MC17			Ch 1	Q5g	2	7	7	0.777778	Somewhat
	SC1							SC19																Ch 1	Q5g	3	2	2	0.222222	Not at all
																MC11	MC12							Ch 1	Q5g	4	2	2	0.222222	N/A
			SC9	SC12	SC13		SC18		SC20		SC23			MC1				MC13		MC16				Ch 1	Q5h	1	9	9	1	A great deal	21 Couples
	SC1	SC7				SC16				SC22		SC15			MC5	MC11			MC15		MC17	MC25		Ch 1	Q5h	2	10	10	1.11111	Somewhat
								SC19									MC12							Ch 1	Q5h	3	2	2	0.222222	Not at all
																								Ch 1	Q5h	4	0	0	0	N/A
			SC9	SC12	SC13		SC18				SC23							MC13		MC16				Ch 1	Q5i	1	7	7	0.777778	A great deal	21 Couples
	SC1	SC7				SC16		SC19				SC15			MC5	MC11			MC15		MC17	MC25		Ch 1	Q5i	2	10	10	1.11111	Somewhat
										SC22				MC1			MC12							Ch 1	Q5i	3	3	3	0.333333	Not at all
									SC20															Ch 1	Q5i	4	1	1	0.111111	N/A
			SC9	SC12			SC18				SC23			MC1	MC5					MC16		MC25		Ch 1	Q6	1	8	8	0.888889	A great deal	20 Couples
	SC1	SC7			SC13	SC16			SC20	SC22		SC15				MC11		MC13			MC17			Ch 1	Q6	2	10	10	1.11111	Somewhat
								SC19									MC12							Ch 1	Q6	3	2	2	0.222222	Not at all
			SC9				SC18				SC23			MC1	MC5	MC11	MC12	MC13	MC15	MC16		MC25		Ch 1	Q7	1	11	11	1.22222	A great deal	21 Couples
	SC1	SC7		SC12		SC16		SC19				SC15									MC17			Ch 1	Q7	2	7	7	0.777778	Somewhat
					SC13				SC20	SC22														Ch 1	Q7	3	3	3	0.333333	Not at all
	SC1	SC7	SC9				SC18	SC19						MC1				MC13	MC15	MC16		MC25		Ch 1	Q8	1	10	10	1.11111	A great deal	21 Couples
				SC12		SC16			SC20	SC22	SC23	SC15			MC5						MC17			Ch 1	Q8	2	8	8	0.888889	Somewhat
					SC13											MC11	MC12							Ch 1	Q8	3	3	3	0.333333	Not at all
			SC9		SC13		SC18				SC23			MC1	MC5	MC11			MC15	MC16				Ch 1	Q9	1	9	9	1	A great deal	21 Couples
	SC1	SC7		SC12		SC16		SC19				SC15					MC12	MC13			MC17	MC25		Ch 1	Q9	2	10	10	1.11111	Somewhat
									SC20	SC22														Ch 1	Q9	3	2	2	0.222222	Not at all
			SC9	SC12	SC13		SC18	SC19						MC1	MC5		MC12	MC13		MC16				Ch 1	Q10	1	10	10	1.11111	A great deal	21 Couples
	SC1	SC7				SC16			SC20	SC22	SC23	SC15				MC11			MC15		MC17	MC25		Ch 1	Q10	2	11	11	1.22222	Somewhat
																								Ch 1	Q10	3	0	0	0	Not at all
	SC1	SC7	SC9	SC12	SC13	SC16	SC18	SC19			SC23						MC12	MC13	MC15	MC16				Ch 1	Q11	1	13	13	1.44444	A great deal	21 Couples
												SC15		MC1	MC5	MC11					MC17	MC25		Ch 1	Q11	2	6	6	0.666667	Somewhat
									SC20	SC22														Ch 1	Q11	3	2	2	0.222222	Not at all
	SC1	SC7	SC9	SC12			SC18	SC19		SC22	SC23			MC1	MC5			MC13	MC15	MC16				Ch 1	Q12	1	13	13	1.44444	A great deal	21 Couples
					SC13	SC16			SC20			SC15									MC17	MC25		Ch 1	Q12	2	6	6	0.666667	Somewhat
																MC11	MC12							Ch 1	Q12	3	2	2	0.222222	Not at all
	SC1		SC9	SC12		SC16	SC18	SC19						MC1	MC5			MC13	MC15	MC16	MC17	MC25		Ch 1	Q13	1	13	13	1.44444	A great deal	21 Couples
		SC7			SC13				SC20	SC22	SC23	SC15				MC11								Ch 1	Q13	2	7	7	0.777778	Somewhat
																	MC12							Ch 1	Q13	3	1	1	0.111111	Not at all
			SC9				SC18							MC1	MC5			MC13	MC15	MC16				Ch 1	Q14	1	7	7	0.777778	A great deal	20 Couples
	SC1	SC7		SC12	SC13	SC16			SC20	SC22	SC23	SC15				MC11	MC12				MC17	MC25		Ch 1	Q14	2	13	13	1.44444	Somewhat
																								Ch 1	Q14	3	0	0	0	Not at all
			SC9	SC12		SC16	SC18		SC20						MC5	MC11		MC13	MC15	MC16	MC17			Ch 1	Q15	1	11	11	1.22222	A great deal	21 Couples
	SC1	SC7						SC19		SC22	SC23	SC15					MC12					MC25		Ch 1	Q15	2	8	8	0.888889	Somewhat
					SC13									MC1										Ch 1	Q15	3	2	2	0.222222	Not at all
	Theme 2–activities and relationship evaluation data
																									Question	Ansswer	Count				Responses
	SC1	SC7	SC9	SC12	SC13	SC16		SC19		SC22	SC23	SC15		MC1	MC5		MC12	MC13	MC15	MC16				Ch 2	Q1	1	16	16	1.77778	A great deal	20 Couples
																MC11					MC17	MC25		Ch 2	Q1	2	3	3	0.333333	Somewhat
									SC20															Ch 2	Q1	3	1	1	0.111111	Not at all
	SC1	SC7	SC9	SC12	SC13	SC16		SC19	SC20	SC22	SC23	SC15		MC1	MC5	MC11	MC12	MC13	MC15	MC16	MC17	MC25		Ch 2	Q2a	Y	20	20	2.22222	Yes	20 Couples
																								Ch 2	Q2a	N	0	0	0	No
	SC1	SC7	SC9	SC12	SC13	SC16		SC19	SC20	SC22	SC23	SC15		MC1	MC5		MC12	MC13	MC15	MC16	MC17	MC25		Ch 2	Q2b	Y	19	19	2.11111	Yes	20 Couples
																MC11								Ch 2	Q2b	N	1	1	0.111111	No
	SC1	SC7	SC9	SC12	SC13	SC16		SC19	SC20	SC22	SC23	SC15		MC1	MC5	MC11	MC12	MC13	MC15	MC16	MC17	MC25		Ch 2	Q2c	Y	20	20	2.22222	Yes	20 Couples
																								Ch 2	Q2c	N	0	0	0	No
	SC1	SC7	SC9	SC12	SC13	SC16		SC19	SC20	SC22	SC23	SC15		MC1	MC5	MC11	MC12	MC13	MC15	MC16	MC17	MC25		Ch 2	Q2d	Y	20	20	2.22222	Yes	20 Couples
																								Ch 2	Q2d	N	0	0	0	No
	SC1	SC7	SC9	SC12	SC13	SC16		SC19	SC20		SC23	SC15		MC1	MC5	MC11	MC12	MC13	MC15	MC16	MC17	MC25		Ch 2	Q2e	Y	19	19	2.11111	Yes	20 Couples
										SC22														Ch 2	Q2e	N	1	1	0.111111	No
	SC1		SC9	SC12				SC19		SC22	SC23				MC5				MC15	MC16		MC25		Ch 2	Q3a	1	10	10	1.11111	A great deal	20 Couples
		SC7				SC16						SC15		MC1		MC11	MC12	MC13			MC17			Ch 2	Q3a	2	8	8	0.888889	Somewhat
					SC13				SC20															Ch 2	Q3a	3	2	2	0.222222	Not at all
	SC1		SC9	SC12				SC19		SC22	SC23			MC1					MC15	MC16				Ch 2	Q3b	1	9	9	1	A great deal	20 Couples
		SC7			SC13	SC16						SC15			MC5	MC11	MC12	MC13			MC17	MC25		Ch 2	Q3b	2	10	10	1.11111	Somewhat
									SC20															Ch 2	Q3b	3	1	1	0.111111	Not at all
	SC1		SC9	SC12				SC19		SC22	SC23			MC1	MC5				MC15	MC16		MC25		Ch 2	Q3c	1	11	11	1.22222	A great deal	20 Couples
		SC7			SC13	SC16						SC15				MC11	MC12	MC13			MC17			Ch 2	Q3c	2	8	8	0.888889	Somewhat
									SC20															Ch 2	Q3c	3	1	1	0.111111	Not at all
			SC9	SC12				SC19			SC23							MC13	MC15	MC16				Ch 2	Q3d	1	7	7	0.777778	A great deal	19 Couples
	SC1	SC7			SC13	SC16				SC22		SC15		MC1	MC5		MC12				MC17			Ch 2	Q3d	2	10	10	1.11111	Somewhat
									SC20							MC11								Ch 2	Q3d	3	2	2	0.222222	Not at all
			SC9	SC12				SC19			SC23							MC13	MC15	MC16				Ch 2	Q3e	1	7	7	0.777778	A great deal	18 Couples
	SC1	SC7			SC13	SC16						SC15				MC11	MC12				MC17			Ch 2	Q3e	2	8	8	0.888889	Somewhat
									SC20	SC22				MC1										Ch 2	Q3e	3	3	3	0.333333	Not at all
	SC1	SC7	SC9	SC12	SC13	SC16		SC19	SC20	SC22	SC23			MC1	MC5	MC11	MC12	MC13	MC15	MC16	MC17	MC25		Ch 2	Q4	1	19	19	2.11111	Easy	20 Couples
												SC15												Ch 2	Q4	2	1	1	0.111111	Not so easy
																								Ch 2	Q4	3	0	0	0	Difficult
	SC1	SC7	SC9	SC12	SC13			SC19	SC20		SC23				MC5	MC11	MC12	MC13	MC15	MC16				Ch 2	Q5	1	14	14	1.55556	A great deal	20 Couples
						SC16				SC22		SC15		MC1							MC17	MC25		Ch 2	Q5	2	6	6	0.666667	Somewhat
																								Ch 2	Q5	3	0	0	0	Not at all
			SC9	SC12				SC19			SC23				MC5				MC15	MC16				Ch 2	Q6	1	7	7	0.777778	A great deal	19 Couples
	SC1	SC7							SC20			SC15		MC1		MC11		MC13				MC25		Ch 2	Q6	2	8	8	0.888889	Somewhat
					SC13	SC16				SC22							MC12							Ch 2	Q6	3	4	4	0.444444	Not at all
	SC1		SC9	SC12				SC19			SC23			MC1	MC5	MC11			MC15	MC16		MC25		Ch 2	Q7	1	11	11	1.22222	A great deal	19 Couples
		SC7				SC16			SC20	SC22		SC15					MC12	MC13						Ch 2	Q7	2	7	7	0.777778	Somewhat
					SC13																			Ch 2	Q7	3	1	1	0.111111	Not at all
			SC9		SC13			SC19	SC20		SC23			MC1	MC5	MC11	MC12			MC16		MC25		Ch 2	Q8	1	11	11	1.22222	A great deal	19 Couples
	SC1	SC7		SC12		SC16				SC22		SC15						MC13	MC15					Ch 2	Q8	2	8	8	0.888889	Somewhat
																								Ch 2	Q8	3	0	0	0	Not at all
	SC1		SC9	SC12	SC13			SC19	SC20		SC23				MC5					MC16				Ch 2	Q9	1	9	9	1	A great deal	20 Couples
		SC7				SC16						SC15		MC1		MC11	MC12	MC13	MC15		MC17	MC25		Ch 2	Q9	2	10	10	1.11111	Somewhat
										SC22														Ch 2	Q9	3	1	1	0.111111	Not at all
	SC1		SC9			SC16		SC19	SC20		SC23			MC1	MC5				MC15	MC16				Ch 2	Q10	1	10	10	1.11111	A great deal	20 Couples
		SC7		SC12						SC22		SC15				MC11	MC12	MC13			MC17	MC25		Ch 2	Q10	2	9	9	1	Somewhat
					SC13																			Ch 2	Q10	3	1	1	0.111111	Not at all
	SC1	SC7	SC9	SC12				SC19			SC23			MC1	MC5		MC12		MC15	MC16		MC25		Ch 2	Q11	1	12	12	1.33333	A great deal	20 Couples
						SC16			SC20			SC15				MC11		MC13			MC17			Ch 2	Q11	2	6	6	0.666667	Somewhat
					SC13					SC22														Ch 2	Q11	3	2	2	0.222222	Not at all
		SC7	SC9			SC16		SC19	SC20					MC1		MC11		MC13	MC15	MC16		MC25		Ch 2	Q12	1	11	11	1.22222	A great deal	20 Couples
	SC1			SC12						SC22	SC23	SC15			MC5		MC12				MC17			Ch 2	Q12	2	8	8	0.888889	Somewhat
					SC13																			Ch 2	Q12	3	1	1	0.111111	Not at all
		SC7	SC9	SC12	SC13	SC16		SC19			SC23				MC5	MC11		MC13	MC15	MC16		MC25		Ch 2	Q13	1	13	13	1.44444	A great deal	20 Couples
	SC1								SC20			SC15		MC1			MC12				MC17			Ch 2	Q13	2	6	6	0.666667	Somewhat
										SC22														Ch 2	Q13	3	1	1	0.111111	Not at all
	SC1		SC9		SC13	SC16		SC19			SC23			MC1		MC11		MC13		MC16		MC25		Ch 2	Q14	1	11	11	1.22222	A great deal	20 Couples
		SC7		SC12					SC20	SC22		SC15			MC5		MC12		MC15		MC17			Ch 2	Q14	2	9	9	1	Somewhat
																								Ch 2	Q14	3	0	0	0	Not at all
			SC9	SC12	SC13	SC16		SC19	SC20		SC23				MC5	MC11	MC12	MC13	MC15	MC16		MC25		Ch 2	Q15	1	14	14	1.55556	A great deal	20 Couples
	SC1	SC7								SC22		SC15									MC17			Ch 2	Q15	2	5	5	0.555556	Somewhat
														MC1										Ch 2	Q15	3	1	1	0.111111	Not at all
			SC9		SC13	SC16		SC19	SC20		SC23						MC12	MC13	MC15	MC16		MC25		Ch 2	Q16	1	11	11	1.22222	A great deal	20 Couples
	SC1	SC7		SC12								SC15			MC5	MC11					MC17			Ch 2	Q16	2	7	7	0.777778	Somewhat
										SC22				MC1										Ch 2	Q16	3	2	2	0.222222	Not at all
			SC9		SC13	SC16		SC19			SC23							MC13	MC15	MC16		MC25		Ch 2	Q17	1	9	9	1	A great deal	20 Couples
	SC1	SC7		SC12					SC20	SC22		SC15			MC5	MC11	MC12				MC17			Ch 2	Q17	2	10	10	1.11111	Somewhat
														MC1										Ch 2	Q17	3	1	1	0.111111	Not at all
			SC9					SC19						MC1	MC5			MC13	MC15	MC16		MC25		Ch 2	Q18	1	8	8	0.888889	A great deal	19 Couples
		SC7		SC12		SC16			SC20		SC23	SC15				MC11	MC12							Ch 2	Q18	2	8	8	0.888889	Somewhat
	SC1				SC13					SC22														Ch 2	Q18	3	3	3	0.333333	Not at all
	SC1		SC9	SC12				SC19	SC20		SC23			MC1	MC5	MC11			MC15	MC16				Ch 2	Q19	1	11	11	1.22222	A great deal	19 Couples
		SC7				SC16				SC22		SC15						MC13				MC25		Ch 2	Q19	2	6	6	0.666667	Somewhat
					SC13												MC12							Ch 2	Q19	3	2	2	0.222222	Not at all
	SC1		SC9			SC16		SC19			SC23			MC1	MC5		MC12	MC13	MC15	MC16		MC25		Ch 2	Q20	1	12	12	1.33333	A great deal	19 Couples
		SC7		SC12	SC13				SC20	SC22		SC15				MC11								Ch 2	Q20	2	7	7	0.777778	Somewhat
																								Ch 2	Q20	3	0	0	0	Not at all
	SC1		SC9					SC19									MC12	MC13	MC15	MC16		MC25		Ch 2	Q21	1	8	8	0.888889	A great deal	19 Couples
				SC12		SC16			SC20		SC23	SC15		MC1	MC5	MC11								Ch 2	Q21	2	8	8	0.888889	Somewhat
		SC7			SC13					SC22														Ch 2	Q21	3	3	3	0.333333	Not at all
			SC9	SC12		SC16		SC19	SC20						MC5	MC11				MC16				Ch 2	Q22	1	8	8	0.888889	Easy	19 Couples
	SC1	SC7								SC22	SC23	SC15						MC13	MC15			MC25		Ch 2	Q22	2	8	8	0.888889	Not so easy
					SC13									MC1			MC12							Ch 2	Q22	3	3	3	0.333333	Difficult
	Theme 3–meeting, sharing, and caring evaluation data
																									Question	Ansswer	Count				Responses
	SC1	SC7	SC9	SC12	SC13	SC16		SC19			SC23			MC1			MC12	MC13		MC16		MC25		Ch 3	Q1	1	13	13	1.44444	A great Deal	20 Couples
									SC20			SC15			MC5	MC11			MC15		MC17			Ch 3	Q1	2	6	6	0.666667	Somewhat
										SC22														Ch 3	Q1	3	1	1	0.111111	Not at all
	SC1	SC7	SC9	SC12	SC13	SC16		SC19	SC20	SC22	SC23	SC15		MC1	MC5	MC11	MC12	MC13	MC15	MC16	MC17	MC25		Ch 3	Q2a	Y	20	20	2.22222	Yes	20 Couples
																								Ch 3	Q2a	N	0	0	0	No
	SC1	SC7	SC9	SC12	SC13	SC16		SC19	SC20		SC23	SC15		MC1	MC5	MC11	MC12	MC13	MC15	MC16	MC17	MC25		Ch 3	Q2b	Y	19	19	2.11111	Yes	20 Couples
										SC22														Ch 3	Q2b	N	1	1	0.111111	No
	SC1	SC7	SC9	SC12	SC13	SC16		SC19	SC20	SC22	SC23	SC15		MC1	MC5	MC11	MC12	MC13	MC15	MC16	MC17	MC25		Ch 3	Q2c	Y	20	20	2.22222	Yes	20 Couples
																								Ch 3	Q2c	N	0	0	0	No
		SC7	SC9	SC12		SC16		SC19			SC23			MC1		MC11		MC13		MC16		MC25		Ch 3	Q3a	1	11	11	1.22222	A great Deal	20 Couples
	SC1				SC13				SC20	SC22		SC15			MC5		MC12		MC15		MC17			Ch 3	Q3a	2	9	9	1	Somewhat
																								Ch 3	Q3a	3	0	0	0	Not at all
		SC7	SC9	SC12				SC19						MC1		MC11		MC13		MC16		MC25		Ch 3	Q3b	1	9	9	1	A great Deal	20 Couples
	SC1								SC20	SC22	SC23	SC15			MC5		MC12		MC15		MC17			Ch 3	Q3b	2	9	9	1	Somewhat
					SC13	SC16																		Ch 3	Q3b	3	2	2	0.222222	Not at all
		SC7	SC9	SC12	SC13	SC16		SC19						MC1		MC11		MC13		MC16		MC25		Ch 3	Q3c	1	11	11	1.22222	A great Deal	20 Couples
	SC1								SC20		SC23	SC15			MC5		MC12		MC15		MC17			Ch 3	Q3c	2	8	8	0.888889	Somewhat
										SC22														Ch 3	Q3c	3	1	1	0.111111	Not at all
	SC1	SC7	SC9	SC12	SC13	SC16		SC19	SC20	SC22	SC23	SC15		MC1	MC5	MC11	MC12	MC13	MC15	MC16	MC17	MC25		Ch 3	Q4	1	20	20	2.22222	A great Deal	20 Couples
																								Ch 3	Q4	2	0	0	0	Somewhat
																								Ch 3	Q4	3	0	0	0	Not at all
		SC7	SC9	SC12	SC13	SC16		SC19							MC5	MC11	MC12			MC16		MC25		Ch 3	Q5	1	11	11	1.22222	A great Deal	20 Couples
	SC1									SC22	SC23	SC15		MC1				MC13	MC15		MC17			Ch 3	Q5	2	8	8	0.888889	Somewhat
									SC20															Ch 3	Q5	3	1	1	0.111111	Not at all
		SC7	SC9	SC12		SC16		SC19			SC23									MC16		MC25		Ch 3	Q6	1	8	8	0.888889	A great Deal	20 Couples
	SC1									SC22		SC15		MC1	MC5	MC11		MC13			MC17			Ch 3	Q6	2	8	8	0.888889	Somewhat
					SC13				SC20								MC12		MC15					Ch 3	Q6	3	4	4	0.444444	Not at all
	SC1		SC9	SC12	SC13	SC16		SC19	SC20	SC22	SC23			MC1	MC5		MC12	MC13	MC15	MC16	MC17	MC25		Ch 3	Q7	1	17	17	1.88889	A great Deal	20 Couples
												SC15				MC11								Ch 3	Q7	2	2	2	0.222222	Somewhat
		SC7																						Ch 3	Q7	3	1	1	0.111111	Not at all
	SC1		SC9			SC16								MC1						MC16		MC25		Ch 3	Q8	1	6	6	0.666667	A great Deal	20 Couples
		SC7		SC12	SC13					SC22	SC23	SC15				MC11	MC12		MC15		MC17			Ch 3	Q8	2	10	10	1.11111	Somewhat
								SC19	SC20						MC5			MC13						Ch 3	Q8	3	4	4	0.444444	Not at all
	SC1		SC9		SC13	SC16								MC1		MC11		MC13		MC16		MC25		Ch 3	Q9	1	9	9	1	A great Deal	20 Couples
		SC7		SC12						SC22	SC23	SC15			MC5		MC12		MC15		MC17			Ch 3	Q9	2	9	9	1	Somewhat
								SC19	SC20															Ch 3	Q9	3	2	2	0.222222	Not at all
																MC11		MC13	MC15	MC16		MC25		Ch 3	Q10	1	5	5	0.555556	A great Deal	9 Couples
															MC5		MC12				MC17			Ch 3	Q10	2	3	3	0.333333	Somewhat
														MC1										Ch 3	Q10	3	1	1	0.111111	Not at all
														MC1		MC11		MC13		MC16		MC25		Ch 3	Q11	Y	5	5	0.555556	Yes	9 Couples
															MC5		MC12		MC15		MC17			Ch 3	Q11	N	4	4	0.444444	No
		SC7	SC9	SC12		SC16								MC1		MC11	MC12	MC13		MC16		MC25		Ch 3	Q12	1	10	10	1.11111	A great Deal	17 Couples
					SC13			SC19							MC5				MC15		MC17			Ch 3	Q12	2	5	5	0.555556	Somewhat
	SC1								SC20															Ch 3	Q12	3	2	2	0.222222	Not at all
		SC7	SC9	SC12		SC16		SC19						MC1	MC5		MC12	MC13	MC15	MC16	MC17	MC25		Ch 3	Q13	Y	13	13	1.44444	Yes	19 Couples
	SC1				SC13				SC20	SC22	SC23	SC15												Ch 3	Q13	N	6	6	0.666667	No
			SC9	SC12		SC16		SC19	SC20					MC1				MC13		MC16				Ch 3	Q14	1	8	8	0.888889	A great Deal	18 Couples
	SC1	SC7			SC13						SC23	SC15			MC5		MC12				MC17	MC25		Ch 3	Q14	2	9	9	1	Somewhat
																			MC15					Ch 3	Q14	3	1	1	0.111111	Not at all
			SC9	SC12		SC16		SC19						MC1				MC13		MC16		MC25		Ch 3	Q15	1	8	8	0.888889	A great Deal	19 Couples
	SC1	SC7			SC13				SC20		SC23	SC15			MC5		MC12		MC15		MC17			Ch 3	Q15	2	10	10	1.11111	Somewhat
										SC22														Ch 3	Q15	3	1	1	0.111111	Not at all
			SC9		SC13											MC11				MC16				Ch 3	Q16	1	4	4	0.444444	A great Deal	20 Couples
	SC1	SC7		SC12		SC16				SC22	SC23	SC15										MC25		Ch 3	Q16	2	8	8	0.888889	Somewhat
								SC19	SC20					MC1	MC5		MC12	MC13	MC15		MC17			Ch 3	Q16	3	8	8	0.888889	Not at all
			SC9		SC13						SC23			MC1		MC11						MC25		Ch 3	Q17a	1	6	6	0.666667	A great Deal	20 Couples
	SC1	SC7		SC12		SC16				SC22		SC15			MC5			MC13	MC15	MC16	MC17			Ch 3	Q17a	2	11	11	1.22222	Somewhat
								SC19	SC20								MC12							Ch 3	Q17a	3	3	3	0.333333	Not at all
			SC9		SC13						SC23			MC1		MC11				MC16		MC25		Ch 3	Q17b	1	7	7	0.777778	A great Deal	20 Couples
	SC1	SC7		SC12		SC16				SC22		SC15			MC5			MC13	MC15		MC17			Ch 3	Q17b	2	10	10	1.11111	Somewhat
								SC19	SC20								MC12							Ch 3	Q17b	3	3	3	0.333333	Not at all
			SC9			SC16					SC23			MC1		MC11			MC15	MC16		MC25		Ch 3	Q17c	1	8	8	0.888889	A great Deal	21 Couples
	SC1	SC7		SC12							SC23	SC15			MC5			MC13			MC17			Ch 3	Q17c	2	8	8	0.888889	Somewhat
					SC13			SC19	SC20	SC22							MC12							Ch 3	Q17c	3	5	5	0.555556	Not at all
			SC9			SC16								MC1		MC11		MC13	MC15	MC16		MC25		Ch 3	Q17d	1	8	8	0.888889	A great Deal	20 Couples
	SC1	SC7		SC12	SC13						SC23	SC15					MC12				MC17			Ch 3	Q17d	2	8	8	0.888889	Somewhat
								SC19	SC20	SC22					MC5									Ch 3	Q17d	3	4	4	0.444444	Not at all
			SC9			SC16								MC1		MC11		MC13		MC16		MC25		Ch 3	Q17e	1	7	7	0.777778	A great Deal	20 Couples
	SC1	SC7		SC12							SC23	SC15			MC5		MC12		MC15		MC17			Ch 3	Q17e	2	9	9	1	Somewhat
					SC13			SC19	SC20	SC22														Ch 3	Q17e	3	4	4	0.444444	Not at all
	SC1	SC7	SC9						SC20						MC5	MC11		MC13		MC16		MC25		Ch 3	Q18	Y	9	9	1	Yes	20 Couples
				SC12	SC13	SC16		SC19		SC22	SC23	SC15		MC1			MC12		MC15		MC17			Ch 3	Q18	N	11	11	1.22222	No
		SC7	SC9			SC16		SC19						MC1	MC5	MC11		MC13		MC16		MC25		Ch 3	Q19	1	10	10	1.11111	A great Deal	20 Couples
	SC1			SC12	SC13						SC23	SC15					MC12		MC15		MC17			Ch 3	Q19	2	8	8	0.888889	Somewhat
									SC20	SC22														Ch 3	Q19	3	2	2	0.222222	Not at all
		SC7	SC9					SC19						MC1		MC11	MC12	MC13	MC15	MC16		MC25		Ch 3	Q20	1	10	10	1.11111	A great Deal	20 Couples
	SC1			SC12		SC16					SC23	SC15			MC5						MC17			Ch 3	Q20	2	7	7	0.777778	Somewhat
					SC13				SC20	SC22														Ch 3	Q20	3	3	3	0.333333	Not at all
		SC7	SC9	SC12					SC20						MC5	MC11		MC13		MC16				Ch 3	Q21	1	8	8	0.888889	A great Deal	20 Couples
	SC1							SC19			SC23	SC15		MC1			MC12		MC15		MC17	MC25		Ch 3	Q21	2	9	9	1	Somewhat
					SC13	SC16				SC22														Ch 3	Q21	3	3	3	0.333333	Not at all
	Theme 4–communication and emotions evaluation data
																									Question	Ansswer	Count				Responses
		SC7	SC9	SC12	SC13	SC16					SC23	SC15		MC1	MC5		MC12	MC13		MC16		MC25		Ch 4	Q1	1	13	13	1.44444	A great Deal	20 Couples
	SC1							SC19		SC22						MC11			MC15		MC17			Ch 4	Q1	2	6	6	0.666667	Somewhat
									SC20															Ch 4	Q1	3	1	1	0.111111	Not at all
	SC1	SC7	SC9	SC12	SC13	SC16		SC19	SC20	SC22	SC23	SC15		MC1	MC5	MC11	MC12	MC13	MC15	MC16	MC17	MC25		Ch 4	Q2a	Y	20	20	2.22222	Yes	20 Couples
																								Ch 4	Q2a	N	0	0	0	No
	SC1	SC7	SC9	SC12	SC13	SC16		SC19	SC20	SC22	SC23	SC15		MC1	MC5	MC11	MC12	MC13	MC15	MC16	MC17	MC25		Ch 4	Q2b	Y	20	20	2.22222	Yes	20 Couples
																								Ch 4	Q2b	N	0	0	0	No
	SC1	SC7	SC9	SC12	SC13	SC16		SC19	SC20	SC22	SC23	SC15		MC1	MC5	MC11	MC12	MC13	MC15	MC16	MC17	MC25		Ch 4	Q2c	Y	20	20	2.22222	Yes	20 Couples
																								Ch 4	Q2c	N	0	0	0	No
	SC1	SC7	SC9	SC12	SC13	SC16		SC19	SC20	SC22	SC23	SC15		MC1	MC5	MC11	MC12	MC13	MC15	MC16	MC17	MC25		Ch 4	Q2d	Y	20	20	2.22222	Yes	20 Couples
																								Ch 4	Q2d	N	0	0	0	No
	SC1	SC7	SC9	SC12	SC13	SC16		SC19	SC20	SC22	SC23	SC15		MC1	MC5	MC11	MC12	MC13	MC15	MC16	MC17			Ch 4	Q2e	Y	19	19	2.11111	Yes	19 Couples
																								Ch 4	Q2e	N	0	0	0	No
	SC1	SC7	SC9	SC12	SC13	SC16		SC19	SC20	SC22	SC23	SC15		MC1	MC5	MC11	MC12	MC13	MC15	MC16	MC17			Ch 4	Q2f	Y	19	19	2.11111	Yes	19 Couples
																								Ch 4	Q2f	N	0	0	0	No
			SC9	SC12							SC23			MC1		MC11		MC13		MC16		MC25		Ch 4	Q3a	1	8	8	0.888889	A great Deal	20 Couples
	SC1	SC7				SC16		SC19	SC20	SC22		SC15			MC5		MC12		MC15		MC17			Ch 4	Q3a	2	11	11	1.22222	Somewhat
					SC13																			Ch 4	Q3a	3	1	1	0.111111	Not at all
		SC7	SC9	SC12		SC16				SC22	SC23			MC1	MC5	MC11		MC13		MC16		MC25		Ch 4	Q3b	1	12	12	1.33333	A great Deal	20 Couples
	SC1				SC13			SC19	SC20			SC15					MC12		MC15		MC17			Ch 4	Q3b	2	8	8	0.888889	Somewhat
																								Ch 4	Q3b	3	0	0	0	Not at all
	SC1		SC9	SC12		SC16					SC23			MC1		MC11				MC16		MC25		Ch 4	Q3c	1	9	9	1	A great Deal	20 Couples
		SC7			SC13			SC19				SC15			MC5		MC12	MC13	MC15		MC17			Ch 4	Q3c	2	9	9	1	Somewhat
									SC20	SC22														Ch 4	Q3c	3	2	2	0.222222	Not at all
			SC9	SC12		SC16					SC23			MC1		MC11		MC13		MC16		MC25		Ch 4	Q3d	1	9	9	1	A great Deal	20 Couples
	SC1	SC7			SC13			SC19		SC22		SC15			MC5		MC12		MC15		MC17			Ch 4	Q3d	2	10	10	1.11111	Somewhat
									SC20															Ch 4	Q3d	3	1	1	0.111111	Not at all
			SC9	SC12							SC23			MC1						MC16		MC25		Ch 4	Q3e	1	6	6	0.666667	A great Deal	20 Couples
	SC1	SC7			SC13	SC16		SC19	SC20	SC22		SC15			MC5	MC11	MC12	MC13	MC15		MC17			Ch 4	Q3e	2	14	14	1.55556	Somewhat
																								Ch 4	Q3e	3	0	0	0	Not at all
	SC1	SC7	SC9	SC12	SC13						SC23			MC1	MC5			MC13		MC16		MC25		Ch 4	Q3f	1	11	11	1.22222	A great Deal	20 Couples
						SC16		SC19		SC22		SC15				MC11	MC12		MC15		MC17			Ch 4	Q3f	2	8	8	0.888889	Somewhat
									SC20															Ch 4	Q3f	3	1	1	0.111111	Not at all
	SC1	SC7	SC9	SC12	SC13	SC16		SC19	SC20	SC22	SC23			MC1	MC5	MC11	MC12	MC13	MC15	MC16		MC25		Ch 4	Q4	1	18	18	2	A great Deal	20 Couples
												SC15									MC17			Ch 4	Q4	2	2	2	0.222222	Somewhat
																								Ch 4	Q4	3	0	0	0	Not at all
			SC9	SC12										MC1						MC16		MC25		Ch 4	Q5a	1	5	5	0.555556	A great Deal	20 Couples
	SC1	SC7			SC13	SC16		SC19	SC20		SC23	SC15			MC5	MC11	MC12	MC13	MC15		MC17			Ch 4	Q5a	2	14	14	1.55556	Somewhat
										SC22														Ch 4	Q5a	3	1	1	0.111111	Not at all
		SC7	SC9	SC12	SC13									MC1		MC11	MC12	MC13	MC15	MC16		MC25		Ch 4	Q5b	1	11	11	1.22222	A great Deal	20 Couples
	SC1					SC16		SC19	SC20	SC22	SC23	SC15			MC5						MC17			Ch 4	Q5b	2	9	9	1	Somewhat
																								Ch 4	Q5b	3	0	0	0	Not at all
		SC7	SC9	SC12	SC13	SC16				SC22				MC1	MC5	MC11	MC12	MC13		MC16		MC25		Ch 4	Q5c	1	13	13	1.44444	A great Deal	20 Couples
	SC1							SC19	SC20		SC23	SC15							MC15		MC17			Ch 4	Q5c	2	7	7	0.777778	Somewhat
																								Ch 4	Q5c	3	0	0	0	Not at all
		SC7	SC9	SC12						SC22				MC1	MC5	MC11	MC12	MC13				MC25		Ch 4	Q5d	1	10	10	1.11111	A great Deal	20 Couples
	SC1				SC13	SC16		SC19	SC20		SC23	SC15							MC15	MC16	MC17			Ch 4	Q5d	2	10	10	1.11111	Somewhat
																								Ch 4	Q5d	3	0	0	0	Not at all
	SC1	SC7	SC9	SC12		SC16								MC1		MC11	MC12		MC15	MC16				Ch 4	Q5e	1	10	10	1.11111	A great Deal	20 Couples
					SC13			SC19	SC20		SC23	SC15						MC13			MC17	MC25		Ch 4	Q5e	2	8	8	0.888889	Somewhat
										SC22					MC5									Ch 4	Q5e	3	2	2	0.222222	Not at all
	SC1		SC9	SC12		SC16											MC12			MC16				Ch 4	Q5f	1	6	6	0.666667	A great Deal	20 Couples
		SC7			SC13			SC19	SC20		SC23	SC15		MC1	MC5			MC13	MC15		MC17	MC25		Ch 4	Q5f	2	12	12	1.33333	Somewhat
										SC22						MC11								Ch 4	Q5f	3	2	2	0.222222	Not at all
	SC1		SC9	SC12										MC1		MC11	MC12	MC13						Ch 4	Q5g	1	7	7	0.777778	A great Deal	20 Couples
		SC7				SC16		SC19	SC20		SC23	SC15			MC5				MC15	MC16	MC17			Ch 4	Q5g	2	10	10	1.11111	Somewhat
					SC13					SC22												MC25		Ch 4	Q5g	3	3	3	0.333333	Not at all
			SC9	SC12																MC16				Ch 4	Q5h	1	3	3	0.333333	A great Deal	20 Couples
						SC16		SC19	SC20		SC23	SC15		MC1	MC5		MC12	MC13	MC15		MC17	MC25		Ch 4	Q5h	2	12	12	1.33333	Somewhat
	SC1	SC7			SC13					SC22						MC11								Ch 4	Q5h	3	5	5	0.555556	Not at all
			SC9			SC16								MC1		MC11	MC12	MC13						Ch 4	Q5i	1	6	6	0.666667	A great Deal	20 Couples
		SC7		SC12	SC13			SC19	SC20		SC23	SC15							MC15	MC16	MC17	MC25		Ch 4	Q5i	2	11	11	1.22222	Somewhat
	SC1									SC22					MC5									Ch 4	Q5i	3	3	3	0.333333	Not at all
			SC9	SC12	SC13											MC11	MC12	MC13	MC15	MC16				Ch 4	Q5j	1	8	8	0.888889	A great Deal	19 Couples
	SC1	SC7				SC16		SC19	SC20		SC23	SC15			MC5						MC17	MC25		Ch 4	Q5j	2	10	10	1.11111	Somewhat
										SC22														Ch 4	Q5j	3	1	1	0.111111	Not at all
			SC9	SC12												MC11	MC12	MC13		MC16				Ch 4	Q5k	1	6	6	0.666667	A great Deal	20 Couples
		SC7				SC16		SC19	SC20		SC23	SC15		MC1	MC5				MC15		MC17	MC25		Ch 4	Q5k	2	11	11	1.22222	Somewhat
	SC1				SC13					SC22														Ch 4	Q5k	3	3	3	0.333333	Not at all
			SC9	SC12												MC11	MC12	MC13		MC16		MC25		Ch 4	Q5l	1	7	7	0.777778	A great Deal	20 Couples
		SC7				SC16		SC19	SC20		SC23	SC15		MC1	MC5				MC15		MC17			Ch 4	Q5l	2	10	10	1.11111	Somewhat
	SC1				SC13					SC22														Ch 4	Q5l	3	3	3	0.333333	Not at all
			SC9	SC12														MC13	MC15			MC25		Ch 4	Q6	1	5	5	0.555556	A great Deal	19 Couples
	SC1	SC7				SC16		SC19		SC22	SC23	SC15		MC1	MC5		MC12			MC16				Ch 4	Q6	2	11	11	1.22222	Somewhat
					SC13				SC20							MC11								Ch 4	Q6	3	3	3	0.333333	Not at all
			SC9											MC1		MC11			MC15			MC25		Ch 4	Q7	1	5	5	0.555556	A great Deal	19 Couples
	SC1	SC7		SC12	SC13	SC16		SC19	SC20	SC22	SC23	SC15			MC5		MC12	MC13		MC16				Ch 4	Q7	2	14	14	1.55556	Somewhat
																								Ch 4	Q7	3	0	0	0	Not at all
			SC9			SC16										MC11		MC13		MC16		MC25		Ch 4	Q8	1	6	6	0.666667	A great Deal	19 Couples
		SC7		SC12				SC19	SC20		SC23	SC15							MC15					Ch 4	Q8	2	7	7	0.777778	Somewhat
	SC1				SC13					SC22				MC1	MC5		MC12							Ch 4	Q8	3	6	6	0.666667	Not at all
		SC7	SC9	SC12				SC19						MC1	MC5	MC11		MC13	MC15	MC16		MC25		Ch 4	Q9	1	11	11	1.22222	A great Deal	20 Couples
	SC1				SC13	SC16			SC20	SC22	SC23	SC15					MC12				MC17			Ch 4	Q9	2	9	9	1	Somewhat
																								Ch 4	Q9	3	0	0	0	Not at all
	SC1	SC7	SC9	SC12		SC16			SC20	SC22	SC23	SC15		MC1	MC5	MC11		MC13	MC15			MC25		Ch 4	Q10	Y	15	15	1.66667	Yes	19 Couples
					SC13			SC19									MC12				MC17			Ch 4	Q10	N	4	4	0.444444	No
		SC7	SC9	SC12		SC16										MC11								Ch 4	Q11	1	5	5	0.555556	A great Deal	20 Couples
								SC19			SC23	SC15		MC1	MC5		MC12	MC13	MC15	MC16	MC17	MC25		Ch 4	Q11	2	11	11	1.22222	Somewhat
	SC1				SC13				SC20	SC22														Ch 4	Q11	3	4	4	0.444444	Not at all
		SC7	SC9			SC16								MC1		MC11						MC25		Ch 4	Q12a	1	6	6	0.666667	A great Deal	19 Couples
				SC12				SC19	SC20		SC23	SC15			MC5		MC12	MC13	MC15	MC16				Ch 4	Q12a	2	10	10	1.11111	Somewhat
	SC1				SC13					SC22														Ch 4	Q12a	3	3	3	0.333333	Not at all
			SC9	SC12												MC11		MC13				MC25		Ch 4	Q12b	1	5	5	0.555556	A great Deal	19 Couples
		SC7				SC16		SC19	SC20	SC22	SC23	SC15		MC1	MC5		MC12		MC15	MC16				Ch 4	Q12b	2	12	12	1.33333	Somewhat
	SC1				SC13																			Ch 4	Q12b	3	2	2	0.222222	Not at all
	SC1		SC9	SC12				SC19						MC1		MC11		MC13		MC16				Ch 4	Q13	1	8	8	0.888889	A great Deal	19 Couples
		SC7				SC16					SC23	SC15			MC5		MC12					MC25		Ch 4	Q13	2	7	7	0.777778	Somewhat
					SC13				SC20	SC22									MC15					Ch 4	Q13	3	4	4	0.444444	Not at all
			SC9	SC12										MC1		MC11		MC13		MC16		MC25		Ch 4	Q14	1	7	7	0.777778	A great Deal	19 Couples
		SC7						SC19	SC20		SC23	SC15			MC5		MC12		MC15					Ch 4	Q14	2	8	8	0.888889	Somewhat
	SC1				SC13	SC16				SC22														Ch 4	Q14	3	4	4	0.444444	Not at all
																			MC15	MC16				Ch 4	Q15	Y	2	2	0.222222	Yes	19 Couples
	SC1	SC7	SC9	SC12	SC13	SC16		SC19	SC20	SC22	SC23	SC15		MC1	MC5	MC11	MC12	MC13				MC25		Ch 4	Q15	N	17	17	1.88889	No
			SC9																MC15	MC16		MC25		Ch 4	Q15a	1	4	4	0.444444	A great Deal	19 Couples
				SC12							SC23	SC15		MC1	MC5		MC12							Ch 4	Q15a	2	6	6	0.666667	Somewhat
	SC1	SC7			SC13	SC16		SC19	SC20	SC22						MC11		MC13						Ch 4	Q15a	3	9	9	1	Not at all
			SC9	SC12														MC13		MC16		MC25		Ch 4	Q16	1	5	5	0.555556	A great Deal	20 Couples
	SC1	SC7				SC16		SC19		SC22	SC23	SC15		MC1	MC5		MC12		MC15		MC17			Ch 4	Q16	2	12	12	1.33333	Somewhat
					SC13				SC20							MC11								Ch 4	Q16	3	3	3	0.333333	Not at all
	SC1	SC7	SC9		SC13	SC16								MC1	MC5	MC11		MC13		MC16				Ch 4	Q17	1	10	10	1.11111	A great Deal	19 Couples
				SC12				SC19		SC22	SC23	SC15					MC12		MC15			MC25		Ch 4	Q17	2	8	8	0.888889	Somewhat
									SC20															Ch 4	Q17	3	1	1	0.111111	Not at all
	SC1	SC7	SC9	SC12	SC13	SC16					SC23			MC1	MC5		MC12	MC13	MC15	MC16		MC25		Ch 4	Q18	Y	14	14	1.55556	Yes	19 Couples
								SC19	SC20	SC22		SC15				MC11								Ch 4	Q18	N	5	5	0.555556	No
	SC1		SC9	SC12		SC16								MC1			MC12		MC15			MC25		Ch 4	Q19	1	8	8	0.888889	A great Deal	19 Couples
		SC7			SC13			SC19		SC22	SC23	SC15			MC5	MC11		MC13		MC16				Ch 4	Q19	2	10	10	1.11111	Somewhat
									SC20															Ch 4	Q19	3	1	1	0.111111	Not at all
			SC9	SC12					SC20						MC5	MC11				MC16				Ch 4	Q20	1	6	6	0.666667	Easy	20 Couples
	SC1	SC7			SC13	SC16		SC19		SC22	SC23	SC15		MC1			MC12	MC13			MC17	MC25		Ch 4	Q20	2	13	13	1.44444	Somewhat
																			MC15					Ch 4	Q20	3	1	1	0.111111	Not at all
			SC9											MC1	MC5			MC13	MC15	MC16				Ch 4	Q21	1	6	6	0.666667	A great Deal	19 Couples
	SC1			SC12					SC20		SC23	SC15				MC11	MC12					MC25		Ch 4	Q21	2	8	8	0.888889	Somewhat
		SC7			SC13	SC16		SC19		SC22														Ch 4	Q21	3	5	5	0.555556	Not at all
